# Supplementary material for: Expansion of circulating stem-like CD8+ T cells by adding CD122-directed IL-2 complexes to radiation and anti-PD1 therapies in mice
Source: Nat Commun. 2023 Apr 12;14:2087. doi: 10.1038/s41467-023-37825-x (PMC10097749; doi:10.1038/s41467-023-37825-x)
Supplement: Supplementary file 3 — Source Data [file 41467_2023_37825_MOESM3_ESM.xlsx]

## Sheet: Fig. 1
	Figure 1b (tumor volume at day 21 after tretment starts)
	RT	RT+αPD1	RT+IL-2c	RT+αPD1+IL-2c
	1136.27	744.1	1114.6	432.1
	1495.42	314.6	937.1	384.6
	1354.09	1097.3	453.4	743
	1907.78	1326.9	746.1	102.7
	1356.32	535.6	371	555.2
	912.108	179.3	1221	354.5
	1131.44	936.8	1293.2	129.9
	2589.48	1022.8	437.8	90.1
		60.1	354.9	243.5
		352.1	974.3	8
		561.8		192.8
	Figure 1c-d (tumor growth curves)
	Days	Untreated (n=8)								αPD1+IL-2c (n=8)								RT (n=8)								RT+αPD1 (n=11)											RT+IL-2c (n=10)										RT+αPD1+IL-2c (n=11)
	0	344.714	297.404	286.322	337.815	279.341	304.457	267.142	364.8	397.3	275.7	283.379	311.137	294.512	314.69	292.187	358.724	294.06	339.955	324.676	256.43	366.99	303.035	286.768	304.926	339.4	315.7	355.5	389.8	361.1	335.1	368	280	275.2	250.2	290.5	361.7	333.9	349.6	323.2	305.9	358.6	311	277.7	324.5	288.7	304.1	328.9	304.9
	3	1036.99	447.651	1096.51	1248.17	526.705	1141.47	497.596	741.2	473.8	690.6	574.561	404.698	355.464	264.039	426.326	278.726	373.84	720.017	494.654	466.53	684.43	501.893	487.55	422.669	493.9	346.9	496.9	822	386.1	328.9	667.5	453.2	246.4	415.9	332.7	816.4	326.8	436.8	244.5	443.2	691.3	523.4	513.5	412.1	395.7	597.3	444.6	389.5
	5	1427.56	576.512	1481.33	1507.42	707.685	1504.34	895	1145	527.3	865.7	794.024	392.063	287.65	331.26	684.239	319.63	393.92	783.042	597.786	584.94	679.41	560.603	507.186	574.305	599.9	525.6	525.4	929.8	451.6	354.8	691.7	505.2	221.8	304.9	402.1	1036.5	495.5	400.7	295	486.6	656.6	450.6	301.8	357.6	427.9	582.6	500.8	381.6
	7	1642.75	648.57	2459.08	2572.11	1066.67	1756	1236	1417.1	658	695.2	899.098	338.54	429.097	685.519	1177.54	295.628	464.65	796.411	605.425	747.91	755.69	611.335	529.503	904.921	713.5	364.9	377.9	720	330.4	329.9	600.4	426.5	163	290.7	279.9	962.5	269.2	308.4	214.3	313.6	506.2	434.5	266.3	343.2	370	424.2	311.9	253.4
	10	2389.2	1006.16	2118.23	3859.17	1107.89	1986	1607.04	2488.2	997.8	700	1106.37	506.135	699.755	1032.96	1518.86	282.208	335.64	741.025	628.344	742.41	640.74	673.064	535.445	943.871	780.9	281.8	372.1	738.3	353.8	306.4	503.9	601.2	126.1	250.3	286.6	843	249.6	284.7	232.6	330.9	556.9	498.8	270.9	376.8	439.7	482.7	445.3	345.4
	12	2398.27	1061.15	2165		1365	2105.07	1855.89		1350.3	919.2	1568.39	659.426	832.03	1707.88	2708.11	312.675	383.84	681.82	614.975	1027.92	812.26	627.953	533.256	1086.84	668.4	236.8	367.2	1035.4	431.2	260.3	478.7	743.7	133.8	257.7	241.6	709.6	461.5	255	258.5	329	673.1	670.2	310.8	349.8	355.2	432.3	442.9	295
	14	3174.31	1795.4	2236		1745	2178.78	2414.51		1339.7	1303.5	2038.28	726.708	1384.1	2551.51		434.032	455.33	712.378	635.983	1086.42	1119.32	647.33	565.703	1454.91	675.3	274.6	451.9	1122.2	340	294.6	663.2	582.5	74	281.9	318.5	603.3	434.5	286.2	440.7	251.2	660.3	777.9	265.8	398.1	495.3	396.1	365.8	333.5
	17		2680.08	2258		2141.01	2461.89			2006.9	1464.1	2793.57	1092.38	1752.39			561.838	505.71	951.11	819.33	1704.91	1315.93	662.682	684.573	1539.98	590.9	315.9	689.3	1256.7	323.5	260.9	628.1	458.7	77.8	317.6	364.3	844.6	588.3	322.3	439.3	218.5	669.5	911.5	280.6	417.4	471.5	443.4	332.2	360.8
	19		4480.35	2223.69							2931.6		1362.7	2864.1			819.375	811.22	1145.92	1048.51	1897.4	1377.11	782.287	927.02	1898.16	635.3	230.2	700.1	1394.4	421.5	205.6	837.8	801.9	85.9	357.4	518.7	873.4	793.9	418.8	541.5	348.6	875.5	1273.2	350.9	573.4	857	411.2	287.8	572.6
	21			2842.32									2254.56				1187.43	1136.27	1495.42	1354.09	1907.78	1356.32	912.108	1131.44	2589.48	744.1	314.6	1097.3	1326.9	535.6	179.3	936.8	1022.8	60.1	352.1	561.8	1114.6	937.1	453.4	746.1	371	1221	1293.2	437.8	354.9	974.3	432.1	384.6	743
	24																1503.74	1317.24	1646.3	1497.33	3194.27	2063.16	1066.74	1444.92		1040.8	338.3	1524.5	1376.7	627.7	265.1	1127.8	1492.9	57.2	490.8	721.1	1601.1	1057.6	623.2	829.3	485.1	1393.4	1540.7	419.8	675.7	961.5	504.5	370.5	911.4
	26																2120.62	1904.89	2005.35	2160.05	1999.62		1320.88	1925.81		1172.4	459.7	1766.1	1859.1	892.6	433.3	1179.4	2221.5	76.6	554.9	1073.7	1521	1297.2	752.3	943.6	677.5	1598	1680.7	558.2	816.7	1384.5	573.4	363.7	879.1
	28																	2059.98	2267	2780.76	2574.49		1629.46	2392.68		1876.3	580	2275.1	1897.8	1118.9	829.4	1408	2571.8	74.5	1074.4	1262.9	1663.2	1539.7	777.2	1222	835.3	1678	1943.6	913.7	1327.3	1446.4	782.8	558.5	1105.4
	31																		2664.25		3025.22		2081.73			2136.3	871.7		2722.9	1487.7	902.4	1356		58.4	1057.7	1248.4	1769	1273.3	1049	1612.1	1016.9	1753.3	2150.1	1073	1422.1	1547.8	845.3	579	1406.9
	33																						2726.5			2515.5	1079.2			1206.7	1110.2	1787.4		145.7	1048.7	1863.1	2753.8	968	1219.5	2061.4	1107.9	2075.8	2587.7	1148.2	1495.8	1811.5	775.1	716	1417.7
	36																										1429.5			1779.3	1419.6	1803		252.1	2952.3	1964.2		1181.2	1344.8	2528.1	1346	2449.8		1763.8	2074.8	2292.5	714.6	494.6	1682.1
	38																										1779.9			2067.9	1769.3	2015.5		321.8		2608.5		1319.6	1768.9	2556.7	1304.2	2367.3		2613.6			1106.1	558.4	2071.9
	40																										2901				2380.3	2883.5		423.2				1398.9	2003.6		1408.3	2563.3					1483	673.4	2565.1
	43																																	514.7				1808.7	2332.6		1421.5						1799.2	1039.7
	45																																	572.5				1917			1443.3						2445.6	1000.4
	47																																	617.1				2866.5			2257.2							766.8
	50																																	751.3							2860.4							990.4
	52																																	914.5														1135.7
	54																																	1173.4														1313.2
	57																																	2089.6														1613.3
	59																																	2940.1														1829.1
	61																																															2263.2
	64
	66
	68
	Figure 1e (survival)								Figure 1g (B16-CD133 %CD122)
	Day	Untreated	αPD + IL-2c	RT	RT + αPD1	RT + IL-2c	RT+αPD1+IL-2c		TDLNs		Blood		Tumor		Spleen
	9	1							RT+αPD1	RT+αPD1+IL-2c	RT+αPD1	RT+αPD1+IL-2c	RT+αPD1	RT+αPD1+IL-2c	RT+αPD1	RT+αPD1+IL-2c
	16	1							49.2	81.8	46.4	73.9	86.1	78.9	45.3	80
	7	1							76.6	77.7	50.8	77.9	76.3	70.8	65.1	85.2
	6	1							30.4	73	43.8	82.9	94.2	95.6	61	74.6
	17	1							20.3	61.2	49.3	76.8	60.7	86.9	64.4	94
	11	1							23.7	63.8	39.1	79.3	86.5	96.4	57.1	93.6
	13	1							20.5		52.7		92.2		49.8
	9	1							44.9		58.4		93.9		59.5
	17		1
	18		1						Figure 1h (B16-CD133 %Ki67)
	14		1
	21		1						TDLNs		Blood		Tumor		Spleen
	18		1						AH1-tet-	AH1-tet+	AH1-tet-	AH1-tet+	AH1-tet-	AH1-tet+	AH1-tet-	AH1-tet+
	13		1						75.6	79.2	71.3	84.2	92.5	86.7	39.3	60.5
	11		1						58.4	84.7	50.9	62.7	67.2	77.3	39.9	56.8
	25		1						48.7	68.1	27.5	72.9	69.9	78	33.4	70.8
	28			1					61.3	70.8	17.3	59.3	80.2	67.9	23.7	64.3
	26			1					49.2	69.4	25.4	59.3	88.6	94.1	29.4	67.2
	26			1					60.5	82.6	23	43.7	87.5	95.1	40.1	56
	27			1
	24			1					Figure 1i (C51 %CD122)
	31			1
	27			1					TDLNs		Blood		Tumor		Spleen
	20			1					RT+αPD1	RT+αPD1+IL-2c	RT+αPD1	RT+αPD1+IL-2c	RT+αPD1	RT+αPD1+IL-2c	RT+αPD1	RT+αPD1+IL-2c
	31				1				32	60.3	37	55.9	67.1	67.7	45.7	71.6
	39				1				35.4	66.6	37.9	61.4	82.7	90.7	35.2	72.8
	27				1				22.2	63.9	42.5	51.1	83.4	80.8	43.4	72.6
	30				1				10	60.2	25.8	65.7	87.3	75.1	20.8	75.3
	38				1				23.6	46.9	34.2	78	69.5	82	20.6	77.5
	40				1				20	71.4	26.4	71.6	70.3	86	20.2	76.2
	38				1
	26				1				Figure 1j (C51 %Ki67)
	57				1
	35				1				TDLNs		Blood		Tumor		Spleen
	36				1				AH1-tet-	AH1-tet+	AH1-tet-	AH1-tet+	AH1-tet-	AH1-tet+	AH1-tet-	AH1-tet+
	32					1			83.6	86.1	47.7	56.4	48.1	65.1	52.1	68.6
	45					1			94.7	97.8	66.4	81.2	99.1	97.2	54.2	75.7
	40					1			93.7	97.1	48.9	69.9	98.6	98.1	60	80.5
	33					1			87.3	85.3	79.5	97.6	43.1	61.8	31.7	38.4
	46					1			72.9	89.6	45.3	74.7	86.9	79	12.4	31.5
	33					1			65.3	82.9	52	91.3	98.5	97.1	44.7	87.4
	31					1			77.2	87.2	65.2	81.4	98.4	97.6	65.7	91.3
	37					1
	36					1
	35					1
	44						1
	61						1
	38						1
	68						1
	31						1
	44						1
	58						1
	51						1
	67						1
	50						1
	67						1
[truncated: 8 more columns]

## Sheet: Fig. 2
	Figure 2c (B16-CD133 % CD8+ x10^5)
	TDLNs			Blood			Tumor			Spleen
	Untreated	RT+αPD1	RT+αPD1+IL-2c	Untreated	RT+αPD1	RT+αPD1+IL-2c	Untreated	RT+αPD1	RT+αPD1+IL-2c	Untreated	RT+αPD1	RT+αPD1+IL-2c
	6.0885	6.669	15.3405	2.6085	1.625	33.9583	1.67641	21.5247	25.2498	34.5	46.98	337.5
	8.88375	4.98	8.74	2.97389	2.3188	136.887	0.366545	7.1829	19.1139	28.665	35.7	166.92
	9.165	7.107	11.2	1.2738	1.47	48.2344	4.23152	7.78424	23.4305	60.776	69.46	272.85
	2.989	6.055	10.17	2.385	2.8365	116.76	36.6303	39.399	72.0192	35.685	47.25	549.29
	4.7	6.222	10.8	3.45667	2.3715	30.2923	1.01252	25.5114	16.03	94.4585	59.16	1418.96
	5.1925	6.44325	20.5355	2.15	2.352	121.5	16.5202	6.85116	23.6047	80.04	60.775	811.3
	5.904	3.1775	13.77	5.633	1.824	8.82	5.4199	19.3959	38.5841	76.96	26.72	406.98
	5.068	5.712	12.47	2.725	9.12333	44.175	6.53369	43.2561	80.1513	72.42	89.25	700.28
	6.46	4.784	13.368	2.055	0.745	62.415	0.984065	52.818	32.573	65.372	102.6	1546.6
	3.0875	3.78576	8.856	1.08214	1.41	38.106	1.43138	14.2003	33.7242	56.58	106.02	338.4
	3.948	3.759	7.74	1.38409	2.30469	75.24	1.61623	36.3409	51.815	56	47.5875	1347.8
	6.1425	2.49	5.665	4.40091	1.311	22.515	3.41847	28.0947	71.1596	39.648	30.21	1071.8
	3.1575	2.22	26.34	5.30769	1.178	77.175	8.83652	38.7021	110.682	118	48.4	476
	8.72	4.485	10.3935	1.72222	0.42175	122.1	5.1915	9.18545	14.2819	30.155	20.59	311.22
	2.04	6.137	9.514	2.66	0.476385	36.5625	3.36224	9.20307	13.5732	76.61	29.3825	165.088
	2.664	4.77	20.713	5.38125	1.67188	33	0.622616	13.4254	27.7908	83.7	45.885	778.848
	9.8	5.724	7.61875	3.40421	3.51333	41.625	1.53038	8.315	35.4502	76.632	30.97	802.256
	9.064	7.03	15.255	5.83333	2.64417	49.648	1.16555	2.60253	48.9798	103.95	17.82	368.212
	5.525	5.1975	9.61	1.56	1.62	38.016	8.71695	5.4435	11.0952	110.595	47.6	746.928
	Figure 2d(B16-CD133 % M8-tet+ x10^4)
	TDLNs			Blood			Tumor			Spleen
	Untreated	RT+αPD1	RT+αPD1+IL-2c	Untreated	RT+αPD1	RT+αPD1+IL-2c	Untreated	RT+αPD1	RT+αPD1+IL-2c	Untreated	RT+αPD1	RT+αPD1+IL-2c
	0.541876	0.853632	0.444875	0.448662	0.066625	10.1535	0.268226	98.3677	4.29247	2.5185	4.3222	22.6125
	1.0394	0.13446	0.40204	0.401475	0.0904332	10.2666	0.428858	4.22354	4.79759	4.4717	10.7814	18.0274
	1.07231	0.291387	0.5264	0.221641	0.05733	11.528	0.736284	6.08728	21.5795	3.7681	5.8346	16.9167
	0.152439	0.187705	0.73224	0.121635	0.136152	43.0844	59.7073	67.3722	321.206	4.3179	2.8823	41.746
	0.1551	0.255102	1.026	0.09333	0.0735165	13.8739	0.138716	12.6537	5.69067	4.534	4.082	43.9877
	0.160968	0.219071	1.2732	0.0774	0.10584	23.085	40.1442	23.568	158.86	2.001	3.2819	45.4328
	0.106272	0.120745	0.52326	0.0214054	0.171456	1.07604	0.666648	23.8765	84.8673	1.5392	7.3747	67.1517
	0.121632	0.137088	0.18705	0.0327	0.456167	0.839325	0.561897	7.44005	230.034	1.5208	4.1055	31.5126
	0.28424	0.157872	0.253992	0.051375	0.070775	9.11259	0.66326	15.6341	14.9184	2.288	3.4884	30.932
	0.191425	0.200645	0.584496	0.0800786	0.02961	1.2575	0.938984	23.7146	9.2067	2.6593	2.0144	34.8552
	0.165816	0.221781	0.30186	0.0429068	0.0276563	1.20384	0.898624	32.3071	16.0108	2.968	2.3318	87.607
	0.41769	0.13197	0.288915	0.0391681	0.115368	1.68863	1.43576	12.6707	15.2993	0.8326	1.5407	94.3184
	0.069465	0.04884	0.9219	0.0955385	0.108376	4.3218	4.28571	71.2118	198.121	4.248	2.178	26.656
	0.28776	0.23322	0.44692	0.0964444	0.0147613	1.7094	23.9328	2.99446	6.21263	1.6284	1.2972	12.4488
	0.07752	0.141151	0.608896	0.06916	0.0238192	2.12062	0.561495	2.85295	29.1824	3.3708	1.7923	11.0609
	0.047952	0.14787	0.724955	0.102244	0.093625	1.155	0.103977	5.16878	55.5537	3.2643	4.1755	38.1636
	0.441	0.4293	0.312369	0.108935	0.43214	3.24675	0.535632	38.1658	266.586	4.6746	5.4198	39.3105
	0.31724	0.44289	0.716985	0.1225	0.0502392	4.8655	0.662035	0.653235	140.572	6.5489	1.6394	41.608
	0.193375	0.27027	0.31713	0.09204	0.12474	1.6727	10.8962	17.7458	10.0523	26.3216	9.3296	52.285
	Figure 2f (C51 % CD8+ from CD45+ x10^5)
	TDLNs			Blood			Tumor			Spleen
	Untreated	RT+αPD1	RT+αPD1+IL-2c	Untreated	RT+αPD1	RT+αPD1+IL-2c	Untreated	RT+αPD1	RT+αPD1+IL-2c	Untreated	RT+αPD1	RT+αPD1+IL-2c
	6.016	6.8115	10.444	2.8815	0.946286	12.1702	1.76186	147.933	590.587	82.01	42.7	301.3
	4.536	3.2205	6.375	1.8676	1.10854	30.7846	0.442423	74.6902	522.293	146.88	59.895	541.44
	4.321	4.158	13.843	2.457	2.11118	29.76	0.574117	56.029	124.543	141.616	49.95	414.2
	4.1415	5.58025	6.57	1.9234	0.969	13.6084	3.22254	15.4554	145.641	121.064	46.25	605.02
	9.424	1.88125	6.239	0.6642	0.850213	29.6236	2.91818	36.75	125.069	155.901	90.24	569.8
	2.625	2.1165	7.8445	0.98	0.6058	17.02	6.03457	57.9432	226.996	112.2	86.36	715.327
	3.95625	1.9425	5.5485	0.3795	0.645882	10.6036	1.84546	176.523	199.163	38.2815	47.68	436.666
	8.12	2.11775	4.134	1.36154	1.62138	12	0.675985	81.7489	74.5306	40.333	73.08	684.684
	4.995	4.158	23.36	1.8788	1.29241	15.7143	1.2286	28.6522	92.6967	69.16	52.53	212.4
	12.126	4.08	66.276	1.28781	1.76657	35.3636	2.05725	5.94573	463.262	113.1	30.694	1157.38
	6.7555	5.709	10.062	1.09888	1.175	159.677	6.77167	25.8788	163.952	30.469	49.88	253.575
	8.908	3.74625	9.875	1.0044	0.736313	8.72	1.315	83.1707	295.357	39.421	53.394	1011.75
	8.0585	5.4755	6.72	0.683294	0.6765	19.9775	1.29115	34.961	2002.39	40.3877	53.76	398.042
	6.6	6.328	10.248	1.58488	1.08957	17.143	5.04396	75.587	383.431	45.376	37.968	635.564
	4.067	3.045	8.9145	0.714875	0.46725	15.3365	20.2611	120.587	285.672	55.614	27.552	324.999
	4.1272	4.769	7.67	0.9408	0.629333	15.6017	1.97379	75.0648	105.223	62.3132	41.58	506.623
	9.36	2.288	11.4745	1.3052	1.26583	24.84	1.9288	59.2795	117.301	68.68	27.951	498.005
	9.8645	4.728	6.256	0.552778	1.47513	6.81778	3.96	36.6494	154.079	63.504	22.624	514.71
		4.607	5.459		1.78	9.48333		37.5294	312.537		70.18	287.466
		6.336	6.42		0.8767	15.6371		86.6908	196.015		29.4	76.5
		8.284	4.95		0.604636	13.6686		42.0201	233.486		38.76	127.332
		6.498			1.12	5.0715		49.3382	305.556		21.148	152.32
						24.01			157.545			162.792
	Figure 2g (C51 % AH1-tet+ frpm CD8+CD3+ x10^4)
	TDLNs			Blood			Tumor			Spleen
	Untreated	RT+αPD1	RT+αPD1+IL-2c	Untreated	RT+αPD1	RT+αPD1+IL-2c	Untreated	RT+αPD1	RT+αPD1+IL-2c	Untreated	RT+αPD1	RT+αPD1+IL-2c
	0.174464	0.340575	0.73108	0.224757	0.346341	13.2655	6.99458	1306.25	4600.67	14.5158	5.9353	108.769
	0.063504	0.070851	0.8925	0.0354844	0.130808	43.0984	0.0548604	560.924	4815.54	13.8067	3.7135	17.8675
	0.095062	0.0349272	0.789051	0.046683	0.0823359	13.0349	0.0625787	452.714	800.813	14.1616	2.8472	255.147
	0.0538395	0.139506	0.55188	0.0557786	0.064923	4.38191	0.112789	84.85	763.159	4.4794	1.6188	76.8375
	0.292144	0.0395062	0.243321	0.0252396	0.0467617	2.69575	0.469826	226.38	945.524	6.236	3.1584	83.7606
	0.03675	0.0698445	0.31378	0.0533658	0.0339248	14.5861	7.18114	89.2325	1441.43	2.9172	2.8499	272.54
	0.1899	0.0777	0.599238	0.025	0.0361694	13.6786	2.9712	677.848	1342.36	3.8664	2.65	201.739
	0.057652	0.302838	0.10335	0.049	0.242	1.98	0.0486709	742.28	54.1838	0.9277	7.8196	50.6666
	0.06993	0.070686	0.156512	0.1	0.079	5.956	3.5015	183.66	441.236	1.729	2.7316	74.5524
	0.921576	0.08976	0.364518	0.024	0.062	5.198	0.302415	5.149	667.097	3.393	1.3505	21.9901
	0.0574218	0.102762	1.06657	0.018	0.074	5.429	1.58457	142.075	486.938	2.5899	0.7482	56.2937
	0.151436	0.123626	0.61225	0.027	0.074	5.197	0.884994	430.824	2684.8	0.33	3.1502	44.517
	0.249813	0.076657	0.16128	0.0102494	0.062	6.213	1.49774	188.09	1337.59	0.928918	1.9354	47.7651
	0.3432	0.088592	0.737856	0.0206034	0.098	5.349	10.9958	572.949	3450.88	1.1344	1.139	36.2271
	0.288757	0.063945	0.205034	0.104372	0.059	4.816	41.7378	622.228	1599.76	3.39245	1.6531	35.0999
	0.0160961	0.38152	0.10738	0.00442176	0.0950293	3.401	1.60074	477.412	740.769	0.454886	3.90852	65.97
	0.17784	0.313456	0.137694	0.00378508	0.373421	1.863	0.0179378	361.012	633.428	0.27472	3.13051	23.9042
	0.3058	0.255312	0.262752	0.00608056	0.0191767	0.42952	4.52	228.692	728.795	1.01606	5.02253	10.8089
		0.0308669	0.131016		0.04272	0.749183		77.3106	596.946		1.12288	14.0858
		0.114048	0.0963		0.0315612	1.56371		664.918	1503.44		1.0878	4.9725
		0.0811832	0.1485		0.00846491	1.38053		18.0687	889.583		0.7752	5.34794
		0.09747			0.062	0.476721		41.9375	931.944		0.697884	5.3312
						7.02			754.639			7.65122

## Sheet: Fig. 3
	Figure 3b (% of CD3+ cells in blood with/without FTY720)
	-FTY720	+FTY720
	40.5	0.26
	28.8	0.38
	17.99	0.35
	16.1	0.62
	26.7	0.45
	33.7	0.45
		1.27
	Figure 3b (tumor growth after in triple-treated mice with or without FTY720 blockade x10^4)
		hRT+αPD1+IL2c (n=10)										hRT+αPD1+IL2c+FTY720 (n=7)
	0	417	426.3	411.3	587.8	406.4	422.73	447.03	455.9	378.01	490.77	273.914	469.35	421	360.2	347.2	382.9	503.7
	3	392.7	259.3	323.7	437.6	301.3	563.04	381.98	527.38	355.74	507.85	384.146	414.338	496	349	369.4	287.8	380.9
	5	285.4	182.4	279.2	303.8	203	285.8	293.23	278.26	219.6	330.6	380.171	257.157	389	319.8	629.5	255	259.9
	7	284	141.3	174.9	175.7	220.4	221.06	221.41	210.55	202.44	174.54	570.881	328.782	468	472.9	884	291.3	222.8
	10	170.6	123.2	111	102	136.4	158.09	166.47	150.54	287.96	74.72	805.096	370.246	598	639.2	981.5	329.2	179.7
	12	236	134.5	98.3	233.2	155.3	104.71	95.01	98.55	207.9	90.46	1325.27	539.413	689	1264	1601.5	472.8	266.5
	14	494.5	147.1	61.9	37.8	118.4	49.84	28.58	74.15	46.91	54.01	1916.23	582.758	896	1627.4	1706.5	626	407.9
	17	887.1	153	48	27	225.7	51.56	34.38	68.17	40.87	27	2935.98	1154.78	1365	1784	2427.3	566.3	352.3
	Figure 3d (AH1-tet+ cell number)
	TDLNs				Blood				Tumor				Spleen
	RT+αPD1		RT+αPD1+IL-2c		RT+αPD1		RT+αPD1+IL-2c		RT+αPD1		RT+αPD1+IL-2c		RT+αPD1		RT+αPD1+IL-2c
	-FTY720	+FTY720	-FTY720	+FTY720	-FTY720	+FTY720	-FTY720	+FTY720	-FTY720	+FTY720	-FTY720	+FTY720	-FTY720	+FTY720	-FTY720	+FTY720
	0.302838	1.0248	0.156512	2.44829	0.242	0.0186889	5.956	0.981	742.28	227.426	441.236	113.437	7.8196	4.5629	74.5524	52.21
	0.070686	0.181088	0.364518	1.14129	0.079	0.010944	5.198	0.132677	5.149	25.9084	667.097	113.003	2.7316	1.239	21.9901	10.923
	0.08976	0.331303	1.06657	1.38589	0.062	0.0230769	5.429	0.448659	142.075	363.834	486.938	506.188	1.3505	2.0487	56.2937	33.6175
	0.102762	0.070224	0.61225	0.28152	0.074	0.0149543	5.197	0.405644	430.824	30.1191	2684.8	80.4472	0.7482	1.732	44.517	23.0706
	0.123626	0.538642	0.16128	1.19082	0.074	0.031304	6.213	1.35564	188.09	68.2637	123.531	408.8	3.1502	1.8336	47.7651	53.4326
	0.076657	0.326536	0.737856	1.15763	0.062	0.04598	5.349	0.8715	572.949	155.126	3450.88	115.073	1.9354	5.1898	36.2271	30.6093
	0.088592				0.098		4.816		622.228		1599.76		1.139		35.0999
	0.063945				0.059		3.401		280.729		740.769		1.6531		35.1264
	Figure 3e (% among AH1-tet+PD1+)			Figure 3g (number of AH1-tet+ cell subpopulations x10^3)
	TDLNs			TCF1+TIM3-				TCF1-TIM3+
	TCF1+TIM3-	TCF1-TIM3+		TDLNs		Tumor		TDLNs		Tumor
	84.4	2.58		-FTY720	+FTY720	-FTY720	+FTY720	-FTY720	+FTY720	-FTY720	+FTY720
	54.1	3.94		0.349022	2.693	231.208	38.682	0	0.206	3172.49	720.324
	31.2	7.32		1.19197	2.431	84.7213	58.649	0.280314	2.009	5143.32	791.022
	73.8	9.25		0.789263	3.188	32.1379	219.179	3.44503	0.748	3949.07	1721.04
	52.6	8.44		0.423677	0.732	851.08	7.723	3.26329	0.115	14283.1	670.125
	65.3	3.16		0.33385	3.62	26.4356	54.779	0.0424166	2.215	8573.98	2841.16
				1.25436	4.7	134.584	94.59	3.59336	0.252	29194.4	395.85
						332.75				13134
						88.8923				5666.89
	Figure 3h (number of AH1-tet+ cell subpopulations x10^3)
	TDLNs									Blood
	Stem-like			Transitory			Terminally exhausted			Stem-like			Transitory			Terminally exhausted
	Untreated	RT+αPD1	RT+αPD1+IL-2c	Untreated	RT+αPD1	RT+αPD1+IL-2c	Untreated	RT+αPD1	RT+αPD1+IL-2c	Untreated	RT+αPD1	RT+αPD1+IL-2c	Untreated	RT+αPD1	RT+αPD1+IL-2c	Untreated	RT+αPD1	RT+αPD1+IL-2c
	0.7501	0.4406	0.7267	0.0835	0.1658	0.0469	0.0418	0.0447	0.0034	0.0071	0.3851	2.3376	0.0687	0.3036	0.3294	0.0169	0.0295	0.0407
	0.1858	0.2518	1.6572	0.0553	0.0557	0.3179	0.0249	0	0.0141	0.0053	0.0708	1.0284	0.0063	0	0.493	0	0	0.014
	0.6716	1.0106	0.4331	0.0161	0.0831	0.3966	0.0032	0.0105	0.0424	0.0061	0.0904	1.2791	0.0015	0.0181	0.6188	0	0	0
	0.7543	0.6991	2.2585	0.0104	0.0057	0.2056	0.0053	0.0057	0.0294	0.0141	0.0147	1.7246	0	0	0.6277	0.0016	0	0.019
	0.9561	0.464	0.5371	0.0383	0.048	0.1214	0.019	0.004	0.0111	0.0382	0.2018	1.117	0	0.004	0.0714	0	0	0
	0.0301	0.0571	2.4535	0	0	0.2965	0	0	0.0269	0.0578	0.0924	7.7564	0.0289	0.0038	1.1417	0	0.0012	0.0349
	0.0359		0.8079	0.0036		0.239	0.0036		0.0447	0.0461		0.4784	0.0167		0.0689	0.0084		0.0128
			1.2547			0.029			0			1.7026			1.1799			0.0657
	Tumor									Spleen
	Stem-like			Transitory			Terminally exhausted			Stem-like			Transitory			Terminally exhausted
	Untreated	RT+αPD1	RT+αPD1+IL-2c	Untreated	RT+αPD1	RT+αPD1+IL-2c	Untreated	RT+αPD1	RT+αPD1+IL-2c	Untreated	RT+αPD1	RT+αPD1+IL-2c	Untreated	RT+αPD1	RT+αPD1+IL-2c	Untreated	RT+αPD1	RT+αPD1+IL-2c
	0.0173	29.9759	37.447	0.0173	698.188	1026.62	0	68.5698	131.223	6.1396	3.9546	27.2835	22.1538	5.4671	3.3854	5.4745	0.5827	0.1058
	0.066	56.0266	57.4447	1.8293	435.075	2716.66	0.6868	102.007	147.601	4.2884	2.8192	52.0327	5.3791	1.6946	53.9962	0.8726	0.1648	2.244
	0.1528	33.867	38.7991	0.6014	1045.89	1767.84	0.1455	167.675	41.1329	0.9511	13.6964	13.1381	0.8806	5.5758	33.0833	0.4068	0.5835	2.7133
	0.3528	9.1307	96.098	8.4121	421.278	1948.56	5.6443	268.497	113.722	7.5595	3.8526	21.6737	0.4349	1.4218	15.0146	0.2613	0.5137	0.5497
	0.7899	121.558	43.3467	6.3122	509.962	1822.86	6.4847	131.277	95.0182	2.4172	26.3902	16.5137	0.089	2.5983	3.4055	0.089	0.5885	1.0073
	0.0791	87.2443	59.93	0	372.033	1478.67	0	107.418	53.6057	8.3598	6.3756	86.5485	4.8914	0.9351	6.5296	0.6966	0.1913	0.2957
	0		49.7842	0.4337		2314.59	0		68.7319	2.1531		58.2017	0.9714		17.3543	0.4846		2.4853
			3.6456			1037.7			16.0147			19.7868			6.6452			1.1907

## Sheet: Fig. 4
	Figure 4a (% among PD1+AH1-tet+)					Figure 4b (% TOX+ of PD1+AH1-tet+)
	TCF1-CD69+		TCF1-CD69-			RT+αPD1	RT+αPD1+IL-2c
	RT+αPD-1	RT+αPD1-IL-2c	RT+αPD-1	RT+αPD1-IL-2c		97.1	44.4
	92	70.3	1.58	26.8		93.6	51.6
	84.7	52.4	13.8	42		99.5	81.6
	93.2	74.7	2.41	21.8		92.4	54.1
	95.4	68.3	2.23	31		97.3	95.7
	96.6	79.7	2.18	18.3
	91.4	94.2	3.37	3.7
	Figure 4c (numbers of cytokine+ cells x10^5)
	IFNγ+		TNF+		IFNγ+TNF+		CD107a+		IL-2+
	RT+αPD-1	RT+αPD1-IL-2c	RT+αPD1	RT+αPD1+IL-2c	RT+αPD1	RT+αPD1+IL-2c	RT+αPD1	RT+αPD1+IL-2c	RT+αPD1	RT+αPD1+IL-2c
	2.57857	61.9369	2.06429	40.7014	2.13214	41.184	5.60714	84.6203	0.325	3.02445
	8.54922	39.7491	6.68394	27.6967	6.45078	28.4949	13.6399	47.0924	0.299223	1.57241
	2.72414	6.6384	2.56897	3.86783	2.13793	4.09643	3.59483	10.2411	0.556034	0.402328
	13.8817	11.4527	10.3342	6.67284	10.3342	7.06722	20.8997	17.668	0.724936	0.694102
	5.3307	27.0156	6.55479	19.9062	4.97532	19.5781	7.42349	36.9688	0.217177	1.15938
	2.20517	53.682	2.63553	33.0231	1.65805	33.0231	3.00917	79.6623	0.166806	0.672982
	6.65667	18.9708	8.27586	22.3328	6.56672	17.8902	10.5697	35.4202	0.157421	0.600343
	Figure 4e (% of cytokine+ among different subsets)
	IFNγ+			IFNγ+TNF+			IL-2+
	TCF1+TIM3-	CD101-Tim3+	CD101+Tim3+	TCF1+TIM3-	CD101-Tim3+	CD101+Tim3+	TCF1+TIM3-	CD101-Tim3+	CD101+Tim3+
	67.5	66.8	60	15.1	9.6	1.79	1.59	0.58	0
	47.9	57.8	54.8	10.1	4.53	3.4	2.16	1.2	1.7
	70	84.6	82.1	19.5	18.1	12.9	0.31	0.26	0.61
	69.2	79.3	67.9	28.2	13.4	9.14	1.59	0.59	1.7
	71.1	81.9	76.1	35.1	8.55	5.98	0.88	0.35	0.33
	44.1	56.6	45.5	9.32	3.3	1.67	0.62	0.39	0.35

## Sheet: Fig. 5
	Figure 5b (% of CXCR3+ among AH1-tet+ cells)
	TDLNs			Blood			Tumor			Spleen
	Untreated	RT+αPD1	RT+αPD1+IL-2c	Untreated	RT+αPD1	RT+αPD1+IL-2c	Untreated	RT+αPD1	RT+αPD1+IL-2c	Untreated	RT+αPD1	RT+αPD1+IL-2c
	76.4	92	89.6	62.8	84.9	93.4	8.54	86.8	80.7	78.4	75.4	92.9
	53.8	80.3	88.4	87.5	84.1	93.8	28.6	42.8	96.2	76.3	66	83.6
	74.2	68.1	96.5	71.1	64	94.7	38.5	13.2	15.7	73.9	75.6	90.8
	58.9	50.7	93.9	53.9	62.6	92.2	16	11.5	25.7	63.8	79.5	92.6
	68.3	77.7	88.9	43.5	72.3	83.7	18	24.4	16.2	65.2	75.5	91.8
	58.2	88.2	95.7	43.3	27.7	94.2	3.98	94.6	73.8	66.7	69.9	91.7
		81.8	97.6		29.2	97		38.1	87.7		65	94
			92.5			93			47.6			93.3
	Figure 5b (number of CXCR3+AH1-tet+ cells x10^3)
	TDLNs			Blood			Tumor			Spleen
	Untreated	RT+αPD1	RT+αPD1+IL-2c	Untreated	RT+αPD1	RT+αPD1+IL-2c	Untreated	RT+αPD1	RT+αPD1+IL-2c	Untreated	RT+αPD1	RT+αPD1+IL-2c
	1.3329	3.13329	6.55048	1.41147	2.94043	123.9	5.97337	11338.2	37127.4	113.804	44.7522	1010.47
	0.341652	0.568934	7.8897	0.310489	1.1001	404.263	0.156901	2400.75	46325.5	105.345	24.509	149.372
	0.70536	0.237854	7.61434	0.331916	0.52695	123.44	0.240928	597.582	1257.28	104.654	21.5245	2316.74
	0.317115	0.707297	5.18215	0.300647	0.406418	40.4012	0.180462	97.5776	1961.32	28.5784	12.8691	711.516
	1.99534	0.306964	2.16312	0.109792	0.338087	22.5634	0.845687	552.367	1531.75	40.659	23.8459	768.922
	0.213885	0.616028	3.00287	0.498679	0.0939717	137.401	2.85809	844.14	10637.7	19.4577	19.9207	2499.19
		0.635586	5.84856		0.105615	132.682		2582.6	11772.5		23.8695	1896.35
			0.955987			18.414			257.915			472.72
	Figure 5e (number of TCF1+TIM3-PD1+CXCR3+AH1-tet+ cells x10^3)
	TDLNs			Blood			Tumor			Spleen
	Untreated	RT+αPD1	RT+αPD1+IL-2c	Untreated	RT+αPD1	RT+αPD1+IL-2c	Untreated	RT+αPD1	RT+αPD1+IL-2c	Untreated	RT+αPD1	RT+αPD1+IL-2c
	0.04	0.13	0.21	0.0045	0.2492	1.9285	0.006	4.167	6.478	1.77	1.32	15.61
	0.01	0.06	0.45	0.0021	0.0551	0.761	0.005	2.919	34.122	0.87	0.34	34.24
	0.05	0.09	0.12	0.0015	0.0633	0.8621	0.005	2.144	12.377	0.27	3.25	8.76
	0.02	0.07	0.24	0.0086	0.0012	1.5539	0	0.418	14.415	2.87	0.54	14.69
	0.11	0.15	0.16	0	0.1198	0.8244	0	11.584	2.909	0.89	7.44	8.7
	0.01	0.03	1.43	0	0.0424	7.1902	0.079	9.248	28.407	1.4	2.61	68.81
	0		0.45	0		3.4355	0		23.647	0.48		45.8
			0.67			1.5068			2.082			13.65
	Figure 5f (% of CXCR3+ among different subsets)
	Blood		Tumor
	TCF1+TIM3-	CD101-TIM3+	TCF1+TIM3-	CD101-TIM3+	CD101+Tim3+
	86.8	75	99.3	93.5	94.1
	82.2	34.8	16.4	3.92	2.21
	74.3	55.8	57.7	26.5	18.5
	71.4	61.4	28.5	7.03	3.56
	90.8	74.6	15.5	8.63	3.01
	75.7	75	7.14	2.38	1.16
	92.9	51.9	46.7	39.1	30.5
	94.1	66.7	60	15.43	11.8

## Sheet: Fig. 6
	Figure 6b,d (B16-CD133 tumor volume)
	Primary tumor
		αPD1+IL-2c								RT									RT+IL-2c											RT+αPD1												RT+αPD1+IL-2c
	0	298.48	327.02	307.6	356.64	315.97	260.5	275.93	315.87	500	450.38	317.96	364.81	506.12	325.23	314.55	339.01	345.82	391.82	579.68	427.22	338.33	567.24	308.68	477	239.12	207.01	309.59	388.44	310.73	656.61	333.17	382.3	318.35	394.42	443.11	270.17	383.28	451.9	352.12	324.83	375.11	363.49	372.38	301.02	336.37	409.3	303.34	344.03
	3	576.67	684.29	494.33	858.29	587.82	869.91	411.96	224.99	956.41	701.89	541.38	478.45	577.96	621.4	689.44	511.71	438.67	472.53	937.47	817.38	913.34	436.06	679.88	651.96	564.77	418.87	469.55	515.27	521.07	920.38	527.74	745.1	562.33	366.79	765.58	447.96	681.5	683.93	486.97	452.39	513.41	575.48	581.63	515.46	526.21	510.76	352.12	591.81
	5	896.56	1117.89	386.16	757.95	1362.16	1294.35	608.89	396.02	834.98	897.53	683.41	620.33	611.12	597.98	909.86	416.33	481.44	615.48	640.5	633.4	595.24	889.35	562.92	271.49	539.35	445.07	349.35	482.78	713.95	423.93	383.54	594.65	525.28	469.94	647.93	471.84	522.55	612.35	489.03	683.41	394.92	675.38	566.6	465.6	451.12	703.54	306.52	516.39
	7	1025.32	1225.25	480.66	1384.02	1881.59	2330.96	593.81	489.59	842.27	1124.25	695.33	544.86	554.48	563.75	641.51	457.35	441.03	478.75	607.82	699.6	465.02	318.3	552.04	448.87	414.88	329.26	418.2	447.53	622.04	620.76	375.36	640.62	445.51	358.39	588.98	553.17	659.55	517.55	408.99	303.52	352.63	691.98	539.1	385.19	510.37	535.12	296.31	402.1
	10	2631.98	2763.06	404.88	1526.41	2311.62	3050.82	852.35	740.39	939.4	1181.29	623.65	640.24	496.99	540.53	715.83	386.92	442.09	378.65	585.8	522.28	383.15	1058.84	517.83	498.45	524.27	398.91	328.49	652.83	600.4	810.04	380.89	723.19	393.22	277.24	576.51	678	606.8	473.87	367.01	463.42	301.19	663.11	481.75	320.54	449.24	328.55	212.37	670.34
	12									672.45	1344.77	745.65	803.52	517.67	680.67	1161.1	452.35	338.22	473.61	526.8	594.12	489.17	990.66	601.47	540.97	597.9	469.77	278.9	849.25	643.27	705.55	349.63	646.21	398.66	425.48	370.38	376.32	487.62	416.35	317.5	327.02	273.99	677.96	468.67	318.66	488.77	375.3	166.99	490.03
	14									924.36	1095.35	928.1	1141.58	756.84	1039.27	1099.05	489.66	273.52	514.46	541.45	642.51	701.35	911.97	808.6	354.78	567.21	410.35	268.53	856.21	509.98	518	360.6	556.86	284.41	316.1	377.07	382.74	677.05	384.01	375.15	268.85	474.8	693.96	402.69	249.62	303.1	381.92	182.38	464.1
	17																		641.7	513.74	648.29	698.1	830.82	835.61	425.88	841	495.65	277.5	1279.56	524.18	537.5	308.18	518.71	400.23	372.72	373.59	505.24	903.76	411.53	485.13	219.24	205.6	659.07	394.99	279.81	291.88	364.57	107.42	323.73
	19																		698.47	614.41	743.28	686.86	1034.53	1259.74	429.37	469.53	675.26	248.82	1579.55	460.29	553.07	343.07	550.45	338.69	476.8	214.15	356.59	1168.58	413.19	271.52	208.68	151.49	700	380.54	185.1	231.09	343.25	77.22	293.02
	21																													499.46	595.62	269.13	585.11	352.69	812.47	212.2	210	1614.9	372.48	351.97	229.93	150.31	663.66	403.52	196	182.19	329.16	65.38	288.71
	24
	Secondary tumor
		αPD1+IL-2c								RT									RT+IL-2c											RT+αPD1												RT+αPD1+IL-2c
	0	89.45	27	115.64	98.64	76.5	79.85	70.48	62.66	90	81.69	70.15	89.53	58.21	51.04	72.37	76.63	65.52	64.89	60.22	67.38	88.06	53.04	61.5	61.33	97.68	86.58	72.9	80.11	101.08	85.46	91.88	67.04	98.09	55.14	47.37	51.4	95.26	91.54	60.58	43	76.62	64.57	57.84	75.02	54.22	112.27	67.2	53.85
	3	117.09	99.95	288.62	503.69	154.08	112.4	131.29	86.44	236.42	88.73	151.54	203.02	151.7	82.88	90.54	112.36	106.45	108.51	74.85	56.23	123.74	124.88	88.24	99.43	122.6	225.68	115.18	62.91	111.87	69.5	224.15	186.75	122.34	146.45	201.83	99.73	246.73	278.8	112.33	93.41	80.46	97.41	74.41	127.43	95.06	104.88	162.42	91.44
	5	184.44	232.88	254.86	439.17	219.59	169.36	143.75	116.51	342.54	141.3	322.15	693.37	274.6	135.88	135.45	165.71	152.16	200.72	127.3	175.49	199.12	245.76	185.84	78.05	199.96	411.88	159.85	157.98	191.29	135.27	315.47	401.51	267.42	248.33	255.02	225.11	441.33	574.42	302.2	322.15	86.1	128.99	174.14	192.7	143.55	265.34	159.86	220.64
	7	288.02	235.02	418.99	684.06	258	332.83	241.02	182.43	316.51	191.22	798.19	1046.38	483.87	275.5	285.11	270.79	201.57	347.47	125.02	330.44	240.86	291.89	172.43	110.06	288.4	242.09	192.66	206.69	260.82	272.18	294.74	566.09	406.51	271.09	317.8	299.42	982.96	833.75	329.45	242.55	109.05	190.45	203.08	219.63	123.17	256.4	74.23	236.38
	10	755.46	342	495.71	737.15	259.21	410.7	472.24	315.13	526.93	257.38	469.57	1588.2	859.22	468.86	468.81	342.55	197.76	255	116.46	515.25	324.3	347.71	198.18	154.38	426.83	643.29	196.4	349.08	311.1	505.87	326.42	715.13	456.61	279.39	292.55	427.39	1214.65	1008.99	397.82	215.73	123.81	282.15	221.75	242.09	99.96	264.84	27.44	262.28
	12									1080.21	443.37	2661.54	2165.78	1712.69	965.29	705.42	517.14	250.48	687.82	134.76	784.95	746.12	409.71	288.76	194.91	496.45	1003.3	343.03	495.27	564.57	579.17	297.01	907.74	398.61	390.79	211.02	520.33	1455.03	1204.52	744.28	193.36	98.21	499.6	434.68	221.17	72.16	298.37	1	285.61
	14									1763.49	688.87	3355.82	2917.93	2377.11	1280.02	809.51	777.56	306.01	1025.46	101.64	1220.94	1851.51	957.5	762.87	84.08	527.07	1276.68	324.02	671.85	844.12	620.12	319.36	1098.68	443.01	533.83	230.29	777.48	1995.06	1032.05	1047.77	166.37	72.68	740.47	434.75	226.4	92.76	479.12	1	290.68
	17																		1288.96	125.08	1840.83	2073.45	1188.85	942.4	260.87	688.84	2353.38	552.34	1034.91	932.28	706.96	307.56	1081.93	526.13	792.34	291.94	961.81	2737.11	1139.18	1197.3	155.49	73.81	1024.23	480.17	189.12	77.01	527.58	0	308.34
	19																		2787.85	149.38	3148.66	3402.43	1706.63	1869.24	346.96	2771	3128.61	688.78	1567.98	847.13	661.94	360.96	1102.93	606.54	1714.17	311.67	1058.95	3681.05	1612.24	2126.67	193.75	63.14	1115.94	440.75	190.08	69.78	690.16	0	355.39
	21																													911.7	821.41	440.72	1576.59	817.83	2823.22	282.74	870.76	4673.96	1767.05	3044.3	277.22	78.64	1662.61	666.25	166.19	63.15	613.36	0	399.14
	24
	Figure 6c,e (B16-CD133 survival)
	Days	αPD1+IL-2c	RT	RT+IL-2c	RT+αPD1	RT+αPD1+IL-2c	RT+αPD1+IL-2c + aCD8b
	9	1
	9	1
	17	1
	11	1
	10	1
	6	1
	13	1
	18	1
	17		1
	21		1
	11		1
	12		1
	13		1
	16		1
	23		1
	23		1
	26		1
	18			1
	32			1
	18			1
	17			1
	21			1
	20			1
	27			1
	32			1
	18			1
	16			1
	24			1
	20			1
	29				1
	29				1
	32				1
	24				1
	26				1
	20				1
	32				1
	29				1
	14				1
	23				1
	19				1
	38				1
	56					1
	25					1
	32					1
	36					1
	120					0
	34					1
	120					0
	31					1
	21					1
	32					1
	40					1
	60					1
	19						1
	20						1
	14						1
	28						1
	18						1
	29						1
	26						1
	Figure 6f,h (C51 tumor volume)
	Primary tumor
		αPD1+IL-2c							RT								RT+IL-2c											RT+αPD1											RT+αPD1+IL-2c
	0	309.57	238.51	267.72	331.24	360.86	419.7	414.65	332.75	403.8	337.08	397.11	343.27	412.22	402.44	264.68	339.14	432.9	374.75	477.27	416.25	441.34	382.32	316.65	351.53	371.42	332.27	448.98	468.59	303.98	387.01	379.09	424.98	425.9	406.04	425.8	411.12	322.99	491.27	356.75	324.1	328.12	347.77	459.46	446.78	375.21	347.74	309.46	351.23
	3	594.56	503.17	488.7	534.45	698.88	654.11	653.53	267.33	373.77	399.18	403.95	241.33	255.26	447.45	202.39	239.76	347.04	249.68	433.76	297.07	340.81	251.42	216.55	328.43	386.93	232.71	502.96	338	445.29	380.71	228.74	266.53	468	312.28	469.35	304.36	384.43	432.05	205.06	356.53	293.96	266.53	438.93	326.58	242.77	313.58	283.06	268.4
	5	631.49	607.27	1050.15	564.56	764.02	1077.98	752.28	218	188.15	182.3	238.42	168.19	209.52	263.36	171.14	209.85	281.21	183.49	285.79	292.78	236.1	218.25	173.63	240.95	300.8	201.48	265.24	232.74	229.97	262.39	240.85	202.31	328	186.7	255.5	254.64	144.28	347.74	160.48	250.37	229.97	240.85	202.31	211.4	151.35	190.55	181.36	198.25
	7	845.68	1147.53	1618.63	862.93	1272.2	2068.65	1225.72	163.84	129.74	135.02	179.2	162.52	250.13	164.74	144.67	232.52	191.96	202.28	271.82	188.56	193.44	144.8	137.15	141.49	177	232.39	212.83	276.43	189.09	171.64	290	144.54	443.16	229.5	244.73	291.04	93.14	169.81	205.36	161.81	143.33	195.17	183.94	183.67	110.3	148.77	158.69	125.04
	10	1731.29	2743.79	3238.28	2079.25	2387.35	3033.81	1695.14	176.82	313.09	154.62	232.74	172.95	262.87	127.74	136.45	256.12	122.47	221.28	257.58	112.4	161.91	84.34	197.4	93.11	100.06	359.35	136.83	459.32	163.28	123.75	126.38	96.56	562.26	289.54	156.44	401.4	79.81	168.3	257.75	96.96	80.77	140.02	165.18	154.34	89	133.01	224.92	18.2
	12								240.42	432.73	157.55	286.46	130.51	564.15	98.19	84.42	427.48	92.21	431.34	427.03	74.49	123.62	64.05	247.23	87.45	83.91	617.2	61.11	570.31	122.39	100.97	91.1	4.61	579.21	372.12	161.02	705.87	100.69	137.58	389.09	120.4	80.98	152.6	103.84	129.14	85.86	160.12	340.71	65.09
	14								284.41	871.11	181.78	827.7	126.58	983.26	27	103.31	781.22	56.98	739.68	774.4	77.81	131.21	36.78	473.16	70.95	55.51	843.68	86.09	594.47	126.2	61.02	101.15	53.68	463.23	576.18	168.04	979.05	158.21	56.19	711.01	80.68	46.87	123.96	112.86	69.66	60.56	172.12	567.05	63.16
	17																1301.91	8	851.49	1172.54	8	156.2	32.11	856.69	77.54	88.72	1809.75	27	796.6	270.87	8	114.14	8	530.06	903.79	213.36	1139.56	68.3	22.4	916.05	63.98	8	107.3	111.83	55.62	72.9	197.13	735.6	27
	19																1352.68	1	1050.75	1248.32	1	315.44	8	1646.95	69.49	75.46	2177.45	1	618.86	298.4	1	147.28	1	668.47	1651.1	301.74	1668.54	68.77	31.89	927.53	2.28	1	61.88	92.08	8	63.22	297.21	1481.61	1
	21																											1	592.75	599.87	1	211.19	1	948.02	1727.88	573.91	2072.86	86.59	8	972.76	52.84	44.59	60.27	74.64	1	49.61	339.64	1748.57	1
	Secondary tumor
		αPD1+IL-2c							RT								RT+IL-2c											RT+αPD1											RT+αPD1+IL-2c
	0	57.71	83.84	70.29	68.77	60.97	70.22	49.16	48	68.49	62.83	71.7	81.33	111.64	108.92	89.32	81.96	99.53	74.93	68.49	90.46	42.4	60.73	67.6	64	64	41.6	71.29	85.59	86.96	78.56	73.13	71.19	56.26	48.16	66.68	76.27	76.8	64.89	80.28	60.73	93.67	67.03	92.74	82.46	51.83	51.08	67.91	64
	3	95.3	108.17	56.9	92.96	86.9	82.01	49.65	75.38	85.77	99.28	128.28	136.55	146.42	131.84	143.64	109.05	68.56	91.97	58.38	73.37	59.79	71.54	77.86	65.89	64	60.65	76.42	79.9	67.9	84.77	60.34	62.88	61.51	43.24	59.18	99.66	118.62	100.58	76.43	65.61	74.96	66.68	84.73	61.79	54.46	27	44.13	27
	5	78.75	101.02	127.43	122.96	101.09	137.62	42.36	147.91	112.28	98.39	180.76	202.2	272.15	189.15	258.55	97.34	70.99	102.67	71.5	97.37	93.86	70.43	127.94	97.68	96.66	82.58	78.23	75.05	41.03	87.11	92.41	86.86	69.44	92.61	154.05	153.87	135.35	105.34	61.76	67.17	41.03	90.11	86.86	56.42	72.45	27	30.66	27
	7	148.31	165.88	115.41	166.16	144.96	227.15	136.67	205.32	385.37	186.07	380.74	286.8	437.76	276.07	566.13	112.99	88.02	138.51	98.83	140.37	117.91	160.04	126.29	116.24	144.64	80.62	121.95	129.02	101.46	128.18	74.6	129.14	133.08	137.2	166.82	321.8	168.19	101.71	75.34	71.29	70.39	100.46	100.12	74.18	89.47	8	64.69	27
	10	213.96	382.23	214	227.67	225.2	327.97	303.29	422.68	584.41	381.55	452.14	630.87	990.81	313.38	555.34	129.24	107.48	177.64	131	190.83	135.43	179.26	181.26	163.56	193.22	182.94	129.8	183.71	134.81	129.22	67.53	137.9	275.06	276.37	256.95	593.78	171.41	156.34	87.88	73.71	109.86	111.03	111.71	93.38	112.48	1	107.27	1
	12								494.2	848.23	498.68	765.75	852.49	1821.36	742.51	911.31	234.18	104.75	499.98	222.81	235.61	121.79	209.4	237.59	378.5	311.34	201.68	117.24	296.14	230	140.99	79.9	177.14	417.56	278.23	328.56	767.22	209.59	154.12	132.49	73.41	133.7	95.46	149.9	94.42	109.38	1	117.21	1
	14								998.55	2291.99	789.96	1624.57	1005.62	2516.71	1945.7	1512.05	368.92	119.46	788.67	386.24	194.49	157.89	254.28	330.57	402.19	368.64	293.36	124.88	566.25	344.9	169.85	38.75	211.79	544.53	346.65	388.67	1303.64	157.41	160.26	186.45	113.57	143.27	128.15	192.87	140.95	116.39	1	117.95	1
	17																842.89	154.71	1382.66	770.08	350.46	175.99	367.46	370.4	1077.14	883.37	608	203.96	743.18	945.55	314.22	1	282.16	649.28	588.3	665.78	1931.16	321.73	133.62	187.28	95.3	146.4	146.07	323.68	127.8	277.57	1	257.36	1
	19																1365.33	179.45	2135.34	1015.42	410.23	418.63	679.64	959.41	2587.06	2425.19	666.04	352.62	836.18	1342.47	289.43	1	396.94	1310.36	1278.26	1506.75	2670.8	564.35	147.58	244.96	136.83	209.1	112.47	448.1	139.43	398.02	1	428.66	1
	21																											567.2	850.19	2693.24	314.91	1	552.62	1137.72	1761.9	2243.47	3545.43	1285.06	111.19	373.87	299.39	215.67	64.98	670.66	129.85	590.48	1	493	1
	Figure 6c,e (C51 survival)
	Days	αPD1+IL-2c	RT	RT+IL-2c	RT+αPD1	RT+αPD1+IL-2c	RT+αPD1+IL-2c + aCD8b	RT+αPD1+IL-2c +aCXCR3
	11	1
	9	1
	8	1
	10	1
	9	1
	7	1
	11	1
	16		1
	14		1
	16		1
	16		1
	19		1
	14		1
	13		1
	17		1
	21			1
	38			1
	19			1
	23			1
	25			1
	25			1
	25			1
	23			1
	18			1
	18			1
	19			1
	27				1
	31				1
	20				1
	42				1
	27				1
	23				1
	23				1
	20				1
	18				1
	23				1
	43				1
	120					0
	25					1
	31					1
	31					1
	120					0
	26					1
	38					1
	25					1
	28					1
	27					1
	120					0
	33					1
	20						1
	19						1
	18						1
	26						1
	21						1
	16						1
	18						1
	17							1
	21							1
	18							1
	21							1
	17							1
	18							1
	19							1
[truncated: 15 more columns]

## Sheet: Fig. 7
	B16-CD133
	Figure 7a (% among M8-tet+ cells)									Figure 6b (MFI of PD1+M8-tet+ cells)			Figure 6c (% of M8-tet+PI- cells)
	TCF1+		CD62L+		CXCR3+		TIM3+			PD1 MFI (x 10^4)			Annexin-V+
	Blood	Tumor	Blood	Tumor	Blood	Tumor	Blood	Tumor		Blood	Tumor		Blood	Tumor
	59.1	4.56	46.7	38.2	90.2	88.1	0.38	73.9		0.4325	3.5261		28.4	63.8
	50.3	18	60.2	39	90.3	76	3.65	55.1		0.5241	3.3139		25	55.2
	65.9	1.34	42	5.07	84.4	26.6	3.56	80.6		0.7863	5.8021		8.82	25.5
	32.4	4.77	24.6	1.05	84.4	14.3	0.17	25.6		0.6412	4.1027		28.57	51.31
	52.6	5.05	26.74	10.1	74.3	50	0.1	31.5		0.6727	3.5261		8.53	30
			44	0.6	74.9	31							16.1	56.4
													25.1	67.5
	Figure 7e (% of Cytokine+ of M8-tet+ cells)
	IFNγ+		TNF+		IL-2+			IFNγ+TNF+IL-2+
	Blood	Tumor	Blood	Tumor	Blood	Tumor		Blood	Tumor
	25	70.6	18.4	6.53	4.46	0.41		2.04	0.17
	43.2	79	34.3	62	7.35	1		8.78	5.08
	27.7	67.1	16.1	28.5	4.65	2.3		3.34	2.43
	11.8	83.2	11.7	20.1	4.91	2.31		1.93	1.48
	48	51.4	33.9	43.9	5.88	7.36		5.21	4.65
	46.7	77.7	33.8	42.1	7.08	3.2		5.26	2.78
	Figure 7f (% of divided M8-tet+ cells)
	Divisions:	0		1		2		3		4		5		6
		Blood	Tumor	Blood	Tumor	Blood	Tumor	Blood	Tumor	Blood	Tumor	Blood	Tumor	Blood	Tumor
		1.22	1.67	2.44	6.78	8.2	16.4	16.6	31.2	31.8	32.8	29.5	10.2	9.42	0.85
		1.95	1.76	3.41	7.32	6.34	16.2	14.1	31.7	19	31.2	37.6	10.8	15.1	0.85
		1.63	2.07	2.99	7.05	5.71	15.7	22.3	29.1	19.8	32.2	30.4	12	15.2	1.59
	Figure 7h (% of M8-tet+ from CD8+CD3+ cells log10)			Figure 7j (tumor growths)
	% of M8-tet+			day after ACT	No ACT (n=8)								Blood CD8+ cells (n=9)									Tumor CD8+ cells (n=6)
	Blood	Tumor		0	184.4	166.9	66.4	153.6	121.8	133.6	119.5	174.2	144.8	162	123.7	115.7	77.7	103.6	149.3	86.4	84.6	116.6	144	88.8	113.6	156.4	111.2
	2.99	1.7		3	165.8	100.7	113.6	151.9	96.9	89.8	97	127.8	179	131.1	103.9	72.1	82.3	200.1	92.7	74.7	133.8	116.5	156.2	69.3	71.7	115.3	99.8
	0.75	2.51		5	253.7	228.5	179.8	411.4	199	108.8	109.4	148	240	197.2	163.3	124.8	151.1	68.9	129.6	91.6	102	191.4	293	114.6	125.8	300.5	92.6
	2.39	9.21		7	358.9	243	206.3	370.6	253.3	132.8	227.5	321.3	233.7	190.8	166.7	109.5	187.4	112.3	132.3	127.4	135	196	427.9	103	138.4	299.2	93.6
	3.69	44.6		10	579.2	334.5	218.9	564.4	197.4	147.9	279.3	421.8	251.8	196	225.7	86.8	212.1	105.5	126.1	111.8	129.4	154.5	483	79.2	145.1	271	114.1
	4.58	3.55		12	635.2	482	543.7	867.5	297.8	114.9	361	456.7	461.3	234.7	261.4	140.8	357.7	92.6	138.9	168.5	169.2	130.9	783.9	70.6	169.7	284.6	135.9
	1.9	67.3		14	951.7	523	706.7	1255.8	488.5	127.7	637.5	768.9	488.8	322.7	356.5	257.7	583.7	76.5	145.6	213	148.1	105.6	770.3	101.8	143	299.7	186.5
	1.22	71.9		17	1323.8	714.5	857.4	2020.5	882.6	119.5	853	741.7	550.5	301.8	394.4	400	907.4	100	91	332.9	177.2	69.2	655.7	59.3	175.7	244.5	272.4
	0.19	28.7		19	1564.7	1250.3	1367	3281	1691.1	120.2	946.4	1209.4	672.9	533	555.7	908.6	1821.7	116.8	153.4	783.8	307.3	53.7	811	66.5	188.3	423.7	466.1
	1.46	4.58		21	2257.6	1856.3	2125.1	4651.6	2848.4	211.1	1215.2	2140.9	785.3	692.6	525.3	1423.5	2582.9	157.2	137.1	1480.1	561.9	64	1296.2	74.3	197.4	451.6	524.3
	0.33	2.73
	0.16	3.09
	0.75	2.15
	0.56	17.9
	0.14	4.35
	0.58	21.5
	0.35	19.99
	0.78	75.2
	0.98	28.7
	0.44	9.06
	Figure 7k (% of transferred Thy1.2+ among CD8+CD3+ cells)									Figure 7l (number of Thy1.2+M8-tet+ cells)
	LN		Blood		Tumor		Spleen			LN		Tumor
	Blood	Tumor	Blood	Tumor	Blood	Tumor	Blood	Tumor		Blood	Tumor	Blood	Tumor
	62.9	24.6	89.4	40.6	81.9	51	78.8	34.7		1250	854	189	32.1
	43.9	2.83	79.3	23.6	60.5	30.3	74.2	54.4		1100	329	196	86.4
	52.2	5.48	84.1	25.7	69.8	51.4	82	24.5		1000	690	97.1	33.6

## Sheet: Suppl. Fig. 1
	Suppl. Fig. 1c, e (tumor growths in C51 model)
		Untreated					RT+αPD1										RT+IL-2c										RT+aPD1+IL-2c
	0	383.692	292.991	311.81	329.961	259.167	438.6	478.8	279.5	402.5	315.4	539.89	347.49	504.2	600.5	529.2	475.5	421.1	396.8	488.8	554.2	482.36	489.41	513.49	363.37	507.8	417	426.3	411.3	587.8	406.4	422.73	447.03	455.9	378.01	490.77
	3	480.941	474.217	264.202	483.643	1183.66	269.4	308	257.2	268.5	176.2	754.76	450.95	704.4	348.23	320.41	457.8	400.1	544	186.9	913.5	454.18	516.09	320.91	230.87	337.89	392.7	259.3	323.7	437.6	301.3	563.04	381.98	527.38	355.74	507.85
	5	612.635	1034.11	801.313	605.622	2040.21	176.6	129.9	550.8	196.5	194.2	309.81	359.08	733.12	241.56	301.41	371.5	416.6	240.4	149.9	368.5	327.31	422.13	350.73	249.31	433.76	285.4	182.4	279.2	303.8	203	285.8	293.23	278.26	219.6	330.6
	7	1927.25	2186.66	2032.22	1745.67	2896.76	230.7	156.5	979.3	228.2	204.7	280.02	414.91	563.37	832.25	289.34	180.7	258.4	101	73.3	173.3	368.42	317	208.03	285.89	277.24	284	141.3	174.9	175.7	220.4	221.06	221.41	210.55	202.44	174.54
	10						192.2	144.3	1141.4	198	163.9	398.19	731.8	687.33	380.04	203.19	75.2	78.9	110.5	27	88	290.13	182.87	124.98	376.44	150.43	170.6	123.2	111	102	136.4	158.09	166.47	150.54	287.96	74.72
	12						165	286.2	1504.8	545.7	206.5	807.6	932.59	1189.16	487.53	522.79	50	61.9	48	1	68.8	206.71	117.7	83.33	414.81	39.62	236	134.5	98.3	233.2	155.3	104.71	95.01	98.55	207.9	90.46
	14						112.1	300.8	2028.5	643.5	280.9	1601.1	1521.18	2086.83	680.92	972.23	32	53.5	1	0	1	49.34	14.34	41.97	569.09	43.53	494.5	147.1	61.9	37.8	118.4	49.84	28.58	74.15	46.91	54.01
	17						308.5	881.4	2544.2	1316.3	397.8	2465.22	2386.28	3884.32	1256.96	1339.47	27	48	0	0	0	46.55	16.26	45.33	1010.06	8	887.1	153	48	27	225.7	51.56	34.38	68.17	40.87	27
	19						271.6	1351.1	2868.3	1780.8	951.6				1422.52	1500.14	1	1	0	0	0	44.41	8	27	1363.69	1	1653.2	121.3	8	1	176.4	1	27	27	8	8
	21						352.4	2052.9	3594.6	2126.1	1131.7				1648.87	1729.43	0	0	0	0	0	92.12	1	27	1852.92	1	1744.5	109.2	8	1	242.8	1	1	1	8	1
	24						803.5	2964.6	4535.9	3007.5	2047				2887.43	2619.41	0	0	0	0	0	148.16	1	8	2806.64	1	1953.8	26.6	1	1	555.8	1	1	1	8	1
	26						1133.8										0	0	0	113.1	0	218.72	1	1	3780.44	1	2909.8	27	8	1	769.3	1	1	1	1	1
	28						1496.6										0	0	0	228.1	0	370.61	1	1		1	3575.7	8	1	1	1302.9	1	1	1	1	1
	31						2581.3										0	0	0	416.1	0	628.88	1	1		1		1	1	1	1673.3	34.87	1	1	1	1
	33																0	0	0	826.5	0	796.66	1	1		1		1	1	1	1708.2	100.25	1	1	1	1
	35																0	0	0	1305.4	0	1280.23	1	1		1		1	1	1	2599.6	114.58	1	1	1	1
	38																0	0	0	2204.9	0	2078.71	1	1		1		1	1	1		116.5	1	1	1	1
	40																0	0	0	2790.6	0	3180.81	1	1		1		1	1	1		133.49	1	1	1	1
	42																0	0	0	3435.8	0		1	1		1		1	1	1		143.41	1	1	1	1
	44																0	0	0		0		1	1		1		0	0	0		147.91	1	1	1	1
	47																0	0	0		0		1	1		1		0	0	0		158.08	1	1	1	1
	49																0	0	0		0		1	1		1		0	0	0		229.94	1	1	1	1
	51																0	0	0		0		1	1		1		0	0	0		300.99	1	1	1	1
	53																0	0	0		0		1	1		1		0	0	0		347.98	1	1	1	1
	56																0	0	0		27		1	1		1		0	0	0		398.54	1	1	1	1
	58																0	0	0		72.4		1	1		1		0	0	0		510.51	1	1	1	1
	60																0	0	0		145.9		1	1		1		0	0	0		560.8	1	1	1	1
	63																0	0	0		215.1		1	1		1		0	0	0		611.24	1	1	1	1
	65																0	0	0		335.2		1	1		1		0	0	0		708	1	1	1	1
	67																0	0	0		764.2		1	1		1		0	0	0		792.54	1	1	1	0
	69																0	0	0		1254.9		1	1		1		0	0	0		1196.04	1	1	1	1
	72																0	0	0		1797.6		1	1		1		0	0	0		1708.31	1	1	1	1
	74																0	0	0		2121		1	1		1		0	0	0		2377.69	1	1	1	1
	76																0	0	0				0	0		0		0	0	0			0	0	0	0
	78																0	0	0				0	0		0		0	0	0			0	0	0	0
	81																0	0	0				0	0		0		0	0	0			0	0	0	0
	83																0	0	0				0	0		0		0	0	0			0	0	0	0
	85																0	0	0				0	0		0		0	0	0			0	0	0	0
	87																0	0	0				0	0		0		0	0	0			0	0	0	0
	90																0	0	0				0	0		0		0	0	0			0	0	0	0
	92																0	0	0				0	0		0		0	0	0			0	0	0	0
	94																0	0	0				0	0		0		0	0	0			0	0	0	0
	96																0	0	216.8				0	0		0		0	0	0			0	0	0	0
	99																0	0	501.2				0	0		0		0	0	0			0	0	0	0
	101																0	0	772.1				0	0		0		0	0	0			0	0	0	0
	103																0	0	1131				0	0		0		0	0	0			0	0	0	0
	105																0	0	1591.9				0	0		0		0	0	0			0	0	0	0
	108																0	0	2139.3				0	0		0		0	0	0			0	0	0	0
	Suppl. Fig. 1d (survival in C51 model)						Suppl. Fig. 1g (tumor growths after re-challenge)
		Untreated	RT+αPD1	RT+IL-2c	RT+αPD1 +IL-2c			naïve				RT+IL-2c					RT+αPD1+IL-2c
	8	1					120	1	1	1	1	1	1	1	1	1	1	1	1	1	1	1	1
	7	1					122	1	1	1	1	1	1	1	1	1	1	1	1	1	1	1	1
	7	1					124	1	1	1	1	1	1	1	1	1	1	1	1	1	1	1	1
	8	1					126	61	65	52	40	1	1	1	1	1	1	1	1	1	1	1	1
	5	1					129	156	132	96	87	1	1	1	1	1	1	1	1	1	1	1	1
	30		1				132	213	186	185	125	1	1	1	1	1	1	1	1	1	1	1	1
	21		1				134	465	541	233	256	1	1	1	1	1	1	1	1	1	1	1	1
	14		1				137	786	635	362	395	1	1	1	1	1	1	1	1	1	1	1	1
	21		1				139	1156	1484	555	485	1	1	1	1	1	1	1	1	1	1	1	1
	24		1				141	1965	2560	1384	1174	1	1	1	1	1	1	1	1	1	1	1	1
	16		1				144			1865	2568	1	1	1	1	1	1	1	1	1	1	1	1
	16		1				146					1	1	1	1	1	1	1	1	1	1	1	1
	14		1				148					1	1	1	1	1	1	1	1	1	1	1	1
	22		1				151					1	1	1	1	1	1	1	1	1	1	1	1
	23		1				153					1	1	1	1	1	1	1	1	1	1	1	1
	120			0			155					1	1	1	1	1	1	1	1	72.6963	1	1	29.8102
	120			0			158					1	1	1	1	1	1	1	1	286.526	1	1	74.0685
	110			1			160					1	1	1	1	1	1	1	1	653.746	1	1	123.977
	43			1			162					1	1	1	1	1	1	1	1	1005.66	1	1	203.319
	75			1			165					1	1	1	1	1	1	1	1	1699.18	1	1	320.097
	38			1			167					1	1	1	1	1	1	1	1	2817.15	1	1	647.097
	120			0			169					1	1	1	1	1	1	1	1		1	1	1354.55
	120			0			172					1	1	1	1	1	1	1	1		1	1	1939.88
	22			1			174					1	1	1	1	1	1	1	1		1	1
	120			0			176					1	1	1	1	1	1	1	1		1	1
	24				1		179					1	1	1	1	1	1	1	1		1	1
	120				0		181					1	1	1	1	1	1	1	1		1	1
	120				0		183					1	1	1	1	1	1	1	1		1	1
	120				0		186					1	1	1	1	1	1	1	1		1	1
	34				1		188					1	1	1	1	1	1	1	1		1	1
	73				1		190					1	1	1	1	1	1	1	1		1	1
	120				0		193					1	1	1	1	1	1	1	1		1	1
	120				0		195					1	1	1	1	1	1	1	1		1	1
	120				0		197					1	1	1	1	1	1	1	1		1	1
	120				0		200					1	1	1	1	1	1	1	1		1	1

## Sheet: Suppl. Fig. 2
	Suppl. Fig. 2b (% among CD45+)
	CD8			CD4			Treg			NK
	B16-CD133	C51		B16-CD133	C51		B16-CD133	C51		B16-CD133	C51
	3.79	0.53		10.6	0.91		0.82	0.09		8.11	2.93
	16.8	0.11		15.6	0.48		0.59	0.03		9.29	1.41
	6.41	0.16		11.3	0.82		1.57	0.05		8.22	3.43
	13.51	0.22		6.6	0.54		1.43	0.05		4.48	1.21
	6.8	0.14		14.6	0.77		0.62	0.04		8.89	2.27
	Suppl. Fig. 2d (% among CD45+)
	Neutrophils/MDSCg			Monocytes/mMDSC			Macrophages			Dendritic cells
	B16-CD133	C51		B16-CD133	C51		B16-CD133	C51		B16-CD133	C51
	1.63	56.9		22.7	3.29		26.9	17.5		5	1.56
	1.02	64.8		16.7	5.97		22.7	8.97		2.36	0.72
	0.3	56.5		31.1	7.29		15.2	11.8		5.69	1.29
	4.17	64.3		8.66	5.66		40.2	12.2		6.86	0.86
	3.94	48.6		14.2	23.3		35.4	11.3		3.53	1.64

## Sheet: Suppl. Fig. 3
	Suppl, Fig. 3c (B16-CD133 %CD8)
	TDLNs			Blood			Tumor			Spleen
	Untreated	RT+αPD1	RT+αPD1+IL-2c	Untreated	RT+αPD1	RT+αPD1+IL-2c	Untreated	RT+αPD1	RT+αPD1+IL-2c	Untreated	RT+αPD1	RT+αPD1+IL-2c
	45.1	35.1	48.7	14.1	12.5	32.6	3.9	64	14.7	11.5	16.2	37.5
	30.9	33.2	46	10.6	6.82	23.3	1.25	16.8	15.1	3.25	17	32.1
	28.2	30.9	44.8	7.72	12.6	24.5	11.6	9.4	20.9	8.56	15.1	32.1
	42.7	34.6	56.5	15.9	18.3	27.8	28.8	22.2	32.1	18.3	18.9	41.3
	37.6	36.6	60	12.2	15.3	35.8	3.45	17.9	9.96	16.3	20.4	46.1
	33.5	36.3	61.3	12.9	16.8	32.4	21.9	10.2	48.4	17.4	18.7	42.7
	36.9	31	51	13.1	15.2	29.4	4.75	83.9	74.8	14.8	16.7	39.9
	36.2	33.6	58	10.9	32.2	15.5	5.36	12.7	38.3	14.2	17	42.7
	32.3	36.8	55.7	13.7	14.9	34.2	3.17	24.5	13.6	11.8	17.1	41.8
	32.5	39.6	43.2	10.1	14.1	26.1	4.08	7.34	13.7	12.3	17.1	28.2
	37.6	35.8	38.7	14.5	12.5	20.9	3.76	19.4	24.9	16	14.1	29.3
	37.8	33.2	51.5	10.3	13.8	34.2	10.6	25.7	15	9.6	15.9	23.3
	42.1	29.6	43.9	10	9.92	34.3	19.2	42.9	44.9	23.6	24.2	50
	43.6	39	50.7	10	9.64	22.2	10.4	16.3	10.7	16.3	14.2	36.4
	40.8	32.3	53.6	14	5.63	22.5	6.68	10.1	12.9	16.3	16.1	35.2
	33.3	31.8	53.8	12.3	10.7	23.1	4.57	8.78	14	18	16.1	36.6
	35	31.8	57.5	14.7	13.6	22.2	2.12	35.9	44.2	18.6	16.3	37.7
	41.2	37	67.8	17.5	16.7	21.4	2.39	5.14	56.1	16.5	16.2	36.5
	42.5	37.8	62	10.4	12	17.6	17.7	14.1	6.99	21.9	17	36
	Suppl, Fig. 3d (B16-CD133 %M8-tet+)
	TDLNs			Blood			Tumor			Spleen
	Untreated	RT+αPD1	RT+αPD1+IL-2c	Untreated	RT+αPD1	RT+αPD1+IL-2c	Untreated	RT+αPD1	RT+αPD1+IL-2c	Untreated	RT+αPD1	RT+αPD1+IL-2c
	0.89	1.28	0.29	1.72	0.41	2.99	1.6	45.7	1.7	0.73	0.92	0.67
	1.17	0.27	0.46	1.35	0.39	0.75	11.7	5.88	2.51	1.56	1.02	1.08
	1.17	0.41	0.47	1.74	0.39	2.39	1.74	7.82	9.21	0.62	0.84	0.62
	0.51	0.31	0.72	0.51	0.48	3.69	16.3	17.1	44.6	1.21	0.61	0.76
	0.33	0.41	0.95	0.27	0.31	4.58	1.37	4.96	3.55	0.48	0.69	0.31
	0.31	0.34	0.62	0.36	0.45	1.9	24.3	34.4	67.3	0.25	0.54	0.56
	0.18	0.38	0.38	0.038	0.94	1.22	1.23	26.2	71.9	0.2	2.76	1.65
	0.24	0.24	0.15	0.12	0.5	0.19	0.86	1.72	28.7	0.21	0.46	0.45
	0.44	0.33	0.19	0.25	0.95	1.46	6.74	2.96	4.58	0.35	0.34	0.2
	0.62	0.53	0.66	0.74	0.21	0.33	6.56	16.7	2.73	0.47	0.19	1.03
	0.42	0.59	0.39	0.31	0.12	0.16	5.56	8.89	3.09	0.53	0.49	0.65
	0.68	0.53	0.51	0.089	0.88	0.75	4.2	4.51	2.15	0.21	0.51	0.88
	0.22	0.22	0.35	0.18	0.92	0.56	4.85	18.4	17.9	0.36	0.45	0.56
	0.33	0.52	0.43	0.56	0.35	0.14	6.1	3.26	4.35	0.54	0.63	0.4
	0.38	0.23	0.64	0.26	0.5	0.58	1.67	3.1	21.5	0.44	0.61	0.67
	0.18	0.31	0.35	0.19	0.56	0.35	1.67	3.85	19.99	0.39	0.91	0.49
	0.45	0.75	0.41	0.32	1.23	0.78	3.5	45.9	75.2	0.61	1.75	0.49
	0.35	0.63	0.47	0.21	0.19	0.98	5.68	2.51	28.7	0.63	0.92	1.13
	0.35	0.52	0.33	0.59	0.77	0.44	12.5	32.6	9.06	2.38	1.96	0.7
	Suppl, Fig. 3e (C51 %CD8)
	TDLNs			Blood			Tumor			Spleen
	Untreated	RT+αPD1	RT+αPD1+IL-2c	Untreated	RT+αPD1	RT+αPD1+IL-2c	Untreated	RT+αPD1	RT+αPD1+IL-2c	Untreated	RT+αPD1	RT+αPD1+IL-2c
	25.6	23.9	37.3	3.39	3.84	5.2	2.34	66.2	80.3	6.95	12.2	13.1
	28.8	22.6	42.5	2.03	6.92	7.84	0.42	50.9	88.4	4.32	12.1	14.1
	29.8	26.4	43.6	3.51	7.4	9.3	0.68	34.4	31.4	8.48	11.1	19
	25.1	22.1	43.8	6.52	5.61	10.1	2.12	16	28.4	8.18	12.5	16.9
	30.4	21.5	36.7	3.24	5.92	6.59	2.17	37.1	34.2	9.93	14.1	25.9
	25	24.9	54.1	3.12	6.99	8.51	5.83	40.8	58.4	6.6	12.7	16.6
	21.1	25.9	41.1	2.99	7.32	6.04	1.89	35.7	66.6	5.43	11.46	11.4
	29	19.7	31.8	1.18	7.63	9	1.14	71.1	11.1	7.61	11.6	19.5
	27	24	58.4	4.27	3.99	11	5.31	65.9	22.9	4.94	10.2	11.8
	28.2	24	52.6	3.17	4	7.78	1.15	4.9	53.3	5.8	10.3	19.7
	22.9	17.3	38.7	2.98	5.5	21.4	3.37	26.1	9.91	7.39	11.6	20.7
	26.2	18.5	39.5	5.58	2.31	10.9	0.72	31	82.7	6.32	8.09	21.3
	22.7	23.3	44.8	1.76	6.15	18.3	3.22	16.1	44.07	7.31	12	12.9
	27.5	22.6	48.8	4.09	5.26	4.34	4.59	54.9	61.8	7.09	11.3	14.5
	19.6	20.3	56.6	1.33	5.34	7.25	5.07	41.1	23.1	8.97	9.84	14.9
	30.8	25.1	29.5	2.24	9.44	5.06	3.55	55.3	23.6	9.01	12.6	15.8
	31.2	17.6	43.3	5.02	6.51	16.2	2.49	48.4	38.6	10.1	8.47	20.6
	36.2	19.7	36.8	1.99	7.63	4.16	2.36	70.8	51.8	7.56	8.08	12.9
		27.1	21.2		7.12	5.69		11	49.9		12.1	10.1
		26.4	21.4		7.97	8.42		37.6	53.6		14	3.75
		21.8	16.5		7.39	7.36		8.65	61.7		11.4	7.86
		17.1			6.45	4.83		6.1	55		6.22	5.44
						7.92			70.4			10.2
	Suppl, Fig. 3f (C51 %AH1-tet+)
	TDLNs			Blood			Tumor			Spleen
	Untreated	RT+αPD1	RT+αPD1+IL-2c	Untreated	RT+αPD1	RT+αPD1+IL-2c	Untreated	RT+αPD1	RT+αPD1+IL-2c	Untreated	RT+αPD1	RT+αPD1+IL-2c
	0.29	0.5	0.7	0.78	3.66	10.9	39.7	88.3	77.9	1.77	1.39	3.61
	0.14	0.22	1.4	0.19	1.18	14	1.24	75.1	92.2	0.94	0.62	0.33
	0.22	0.084	0.57	0.19	0.39	4.38	1.09	80.8	64.3	1	0.57	6.16
	0.13	0.25	0.84	0.29	0.67	3.22	2.35	54.9	52.4	0.37	0.35	1.27
	0.31	0.21	0.39	0.38	0.55	2.91	1.61	61.6	75.6	0.4	0.35	1.47
	0.14	0.33	0.4	0.16	0.56	8.57	11.9	15.4	63.5	0.26	0.33	3.81
	0.48	0.4	1.08	0.67	0.56	12.9	16.1	38.4	67.4	1.01	0.58	4.62
	0.071	1.43	0.25	0.36	1.49	2.65	2.72	88.8	7.27	0.23	1.07	0.74
	0.14	0.17	0.067	0.53	0.61	3.79	35.5	64.1	47.6	0.25	0.52	3.51
	0.76	0.22	0.055	0.19	1.05	1.47	1.47	8.66	14.4	0.3	0.44	0.19
	0.085	0.18	1.06	0.16	0.63	1.34	2.34	54.9	29.7	0.85	0.28	2.22
	0.17	0.33	0.62	0.27	1	6.02	6.73	51.8	90.9	0.51	0.59	0.44
	0.31	0.14	0.24	0.23	0.91	3.11	11.6	53.8	6.68	0.23	0.36	1.2
	0.52	0.14	0.72	0.13	0.9	3.12	21.8	75.8	90	0.25	0.3	0.57
	0.71	0.21	0.23	1.06	1.27	3.14	20.6	68.6	56	0.61	0.6	1.08
	0.04	0.8	0.14	0.5	1.51	2.18	8.11	63.6	70.4	0.07	0.94	1.8
	0.19	1.37	0.12	1.93	2.95	0.85	0.9	60.9	54	0.04	1.12	0.48
	0.31	0.54	0.42	0.11	0.13	1.63	1.16	62.4	47.3	0.16	2.22	0.21
		0.07	0.24		0.24	0.79		20.6	19.1		0.16	0.49
		0.18	0.15		0.36	1		76.7	76.7		0.37	0.65
		0.1	0.3		0.14	1.01		14.3	38.1		0.2	0.42
		0.15			0.26	0.94		8.5	30.5		0.33	0.35
						0.92			47.9			0.47

[truncated: 13 more sheets: Suppl. Fig. 4, Suppl. Fig. 5, Suppl. Fig. 6, Suppl. Fig. 7, Suppl. Fig. 8, Suppl. Fig. 9, Suppl. Fig. 10, Suppl. Fig. 11, Suppl. Fig. 12, Suppl. Fig. 13, Suppl. Fig. 14, Suppl. Fig. 15, Suppl. Fig. 16]
